# Supplementary material for: An Experimental Workflow for Studying Barrier Integrity, Permeability, and Tight Junction Composition and Localization in a Single Endothelial Cell Monolayer: Proof of Concept
Source: Int J Mol Sci. 2021 Jul 30;22(15):8178. doi: 10.3390/ijms22158178 (PMC8347178; doi:10.3390/ijms22158178)
Supplement: Supplementary file 1 [file ijms-22-08178-s001.zip]

Archive with 1 entries (1 files):
- ijms-1293763-supplementary.pdf
